# Supplementary material for: One-Year Survival after Cardiac Surgery in Frail Older People—Social Support Matters: A Prospective Cohort Study
Source: J Clin Med. 2023 Jul 15;12(14):4702. doi: 10.3390/jcm12144702 (PMC10381118; doi:10.3390/jcm12144702)
Supplement: Supplementary file 1 [file jcm-12-04702-s001.zip]

Archive with 1 entries (1 files):
- jcm-2495578-supplementary.pdf
